# Supplementary material for: REUNION: transcription factor binding prediction and regulatory association inference from single-cell multi-omics data
Source: Bioinformatics. 2024 Jun 28;40(Suppl 1):i567–75. doi: 10.1093/bioinformatics/btae234 (PMC11211829; doi:10.1093/bioinformatics/btae234)
Supplement: btae234_Supplementary_Data [file btae234_supplementary_data.zip]

Archive with 3 entries (2 files):
- btae234_Supplementary_Data/
- btae234_Supplementary_Data/Pe'er.249.reference.bib
- btae234_Supplementary_Data/Pe'er.249.sup.1.pdf
