# Supplementary material for: REUNION: transcription factor binding prediction and regulatory association inference from single-cell multi-omics data
Source: Bioinformatics. 2024 Jun 28;40(Suppl 1):i567–75. doi: 10.1093/bioinformatics/btae234 (PMC11211829; doi:10.1093/bioinformatics/btae234)
Supplement: btae234_Supplementary_Data [file btae234_supplementary_data.zip › btae234_Supplementary_Data/Pe'er.249.reference.bib]

@article{bilmes1998gentle,
  title={A gentle tutorial of the EM algorithm and its application to parameter estimation for Gaussian mixture and hidden Markov models},
  author={Bilmes, Jeff A and others},
  journal={International Computer Science Institute},
  volume={Technical Report},
  number={},
  pages={ICSI TR-97-021},
  year={1998}
}

@article{dempster1977maximum,
  title={Maximum likelihood from incomplete data via the EM algorithm},
  author={Dempster, Arthur P and Laird, Nan M and Rubin, Donald B},
  journal={Journal of the Royal Statistical Society: Series B (Methodological)},
  volume={},
  pages={1--38},
  year={1977},
  publisher={JSTOR}
}

@article{schep2017chromvar,
  title={chromVAR: inferring transcription-factor-associated accessibility from single-cell epigenomic data},
  author={Schep, Alicia N and Wu, Beijing and Buenrostro, Jason D and Greenleaf, William J},
  journal={Nature methods},
  volume={14},
  number={10},
  pages={975--978},
  year={2017},
  publisher={Nature Publishing Group}
}

@article{gonzalez2019cistopic,
  title={cisTopic: cis-regulatory topic modeling on single-cell ATAC-seq data},
  author={Gonz{\'a}lez-Blas, Carmen Bravo and Minnoye, Liesbeth and Papasokrati, Dafni and Aibar, Sara and Hulselmans, Gert and Christiaens, Valerie and Davie, Kristofer and Wouters, Jasper and Aerts, Stein},
  journal={Nature methods},
  volume={16},
  number={5},
  pages={397--400},
  year={2019},
  publisher={Nature Publishing Group}
}

@article{ma2020chromatin,
  title={Chromatin Potential Identified by Shared Single-Cell Profiling of RNA and Chromatin},
  author={Ma, Sai and Zhang, Bing and LaFave, Lindsay M and Earl, Andrew S and Chiang, Zachary and Hu, Yan and Ding, Jiarui and Brack, Alison and Kartha, Vinay K and Tay, Tristan and others},
  journal={Cell},
  volume={183},
  number={4},
  pages={1103--1116},
  year={2020},
  publisher={Elsevier}
}

@article{schuster1997bidirectional,
  title={Bidirectional recurrent neural networks},
  author={Schuster, Mike and Paliwal, Kuldip K},
  journal={IEEE Transactions on Signal Processing},
  volume={45},
  number={11},
  pages={2673--2681},
  year={1997},
  publisher={IEEE}
}

@inproceedings{vaswani2017attention,
  title={Attention is all you need},
  author={Vaswani, Ashish and Shazeer, Noam and Parmar, Niki and Uszkoreit, Jakob and Jones, Llion and Gomez, Aidan N and Kaiser, {\L}ukasz and Polosukhin, Illia},
  booktitle={Advances in Neural Information Processing Systems},
  pages={5998--6008},
  year={2017}
}

@inproceedings{maddison2017concrete,
  title={The concrete distribution: A continuous relaxation of discrete random variables},
  author={Maddison, C and Mnih, A and Teh, Y},
  year={2017},
  organization={International Conference on Learning Representations}
}

@article{stuart2021single,
  title={Single-cell chromatin state analysis with Signac},
  author={Stuart, Tim and Srivastava, Avi and Madad, Shaista and Lareau, Caleb A and Satija, Rahul},
  journal={Nature methods},
  volume={18},
  number={11},
  pages={1333--1341},
  year={2021},
  publisher={Nature Publishing Group US New York}
}

@article{chen2018learning,
  title={Learning to explain: An information-theoretic perspective on model interpretation},
  author={Chen, Jianbo and Song, Le and Wainwright, Martin J and Jordan, Michael I},
  journal={arXiv preprint arXiv:1802.07814},
  year={2018}
}

@article{weirauch2014determination,
  title={Determination and inference of eukaryotic transcription factor sequence specificity},
  author={Weirauch, Matthew T and Yang, Ally and Albu, Mihai and Cote, Atina G and Montenegro-Montero, Alejandro and Drewe, Philipp and Najafabadi, Hamed S and Lambert, Samuel A and Mann, Ishminder and Cook, Kate and others},
  journal={Cell},
  volume={158},
  number={6},
  pages={1431--1443},
  year={2014},
  publisher={Elsevier}
}

@article{grant2011fimo,
  title={FIMO: scanning for occurrences of a given motif},
  author={Grant, Charles E and Bailey, Timothy L and Noble, William Stafford},
  journal={Bioinformatics},
  volume={27},
  number={7},
  pages={1017--1018},
  year={2011},
  publisher={Oxford Univ Press}
}

@article{chen2016xgboost,
  title={Xgboost: A scalable tree boosting system},
  author={Chen, Tianqi and Guestrin, Carlos},
  journal={arXiv preprint arXiv:1603.02754},
  year={2016}
}

@article{rencher2012chapter,
  title={Chapter 10, Multivariate regression--Section 10.1, Introduction},
  author={Rencher, Alvin C and Christensen, William F},
  journal={Methods of multivariate analysis, Wiley Series in Probability and Statistics},
  volume={709},
  pages={19},
  year={2012}
}

@article{gupta2007quantifying,
  title={Quantifying similarity between motifs},
  author={Gupta, Shobhit and Stamatoyannopoulos, John A and Bailey, Timothy L and Noble, William Stafford},
  journal={Genome biology},
  volume={8},
  number={2},
  pages={1--9},
  year={2007},
  publisher={Springer}
}

@article{bailey2009meme,
  title={MEME SUITE: tools for motif discovery and searching},
  author={Bailey, Timothy L and Boden, Mikael and Buske, Fabian A and Frith, Martin and Grant, Charles E and Clementi, Luca and Ren, Jingyuan and Li, Wilfred W and Noble, William S},
  journal={Nucleic acids research},
  volume={37},
  number={suppl\_2},
  pages={W202--W208},
  year={2009},
  publisher={Oxford University Press}
}

@article{mcquitty1957elementary,
  title={Elementary linkage analysis for isolating orthogonal and oblique types and typal relevancies},
  author={McQuitty, Louis L},
  journal={Educational and psychological measurement},
  volume={17},
  number={2},
  pages={207--229},
  year={1957},
  publisher={Sage Publications Sage CA: Thousand Oaks, CA}
}

@article{tibshirani1996regression,
  title={Regression shrinkage and selection via the lasso},
  author={Tibshirani, Robert},
  journal={Journal of the Royal Statistical Society: Series B (Methodological)},
  volume={58},
  number={1},
  pages={267--288},
  year={1996},
  publisher={Wiley Online Library}
}

@article{lundberg2017unified,
  title={A unified approach to interpreting model predictions},
  author={Lundberg, Scott and Lee, Su-In},
  journal={arXiv preprint arXiv:1705.07874},
  year={2017}
}

@article{simon2013sparse,
  title={A sparse-group lasso},
  author={Simon, Noah and Friedman, Jerome and Hastie, Trevor and Tibshirani, Robert},
  journal={Journal of computational and graphical statistics},
  volume={22},
  number={2},
  pages={231--245},
  year={2013},
  publisher={Taylor \& Francis Group}
}

@article{yuan2006model,
  title={Model selection and estimation in regression with grouped variables},
  author={Yuan, Ming and Lin, Yi},
  journal={Journal of the Royal Statistical Society: Series B (Statistical Methodology)},
  volume={68},
  number={1},
  pages={49--67},
  year={2006},
  publisher={Wiley Online Library}
}

@article{wright2015coordinate,
  title={Coordinate descent algorithms},
  author={Wright, Stephen J},
  journal={Mathematical Programming},
  volume={151},
  number={1},
  pages={3--34},
  year={2015},
  publisher={Springer}
}

@book{sneath1973numerical,
  title={Numerical taxonomy. The principles and practice of numerical classification.},
  author={Sneath, Peter HA and Sokal, Robert R and others},
  year={1973}
}

@article{chen2010graph,
  title={Graph-structured multi-task regression and an efficient optimization method for general fused lasso},
  author={Chen, Xi and Kim, Seyoung and Lin, Qihang and Carbonell, Jaime G and Xing, Eric P},
  journal={arXiv preprint arXiv:1005.3579},
  year={2010}
}

@article{kim2009statistical,
  title={Statistical estimation of correlated genome associations to a quantitative trait network},
  author={Kim, Seyoung and Xing, Eric P},
  journal={PLoS genetics},
  volume={5},
  number={8},
  pages={e1000587},
  year={2009},
  publisher={Public Library of Science San Francisco, USA}
}

@article{hoefling2010path,
  title={A path algorithm for the fused lasso signal approximator},
  author={Hoefling, Holger},
  journal={Journal of Computational and Graphical Statistics},
  volume={19},
  number={4},
  pages={984--1006},
  year={2010},
  publisher={Taylor \& Francis}
}

@article{tibshirani2005sparsity,
  title={Sparsity and smoothness via the fused lasso},
  author={Tibshirani, Robert and Saunders, Michael and Rosset, Saharon and Zhu, Ji and Knight, Keith},
  journal={Journal of the Royal Statistical Society: Series B (Statistical Methodology)},
  volume={67},
  number={1},
  pages={91--108},
  year={2005},
  publisher={Wiley Online Library}
}

@article{friedman2007pathwise,
  title={Pathwise coordinate optimization},
  author={Friedman, Jerome and Hastie, Trevor and H{\"o}fling, Holger and Tibshirani, Robert},
  journal={The annals of applied statistics},
  volume={1},
  number={2},
  pages={302--332},
  year={2007},
  publisher={Institute of Mathematical Statistics}
}

@article{land1996variable,
  title={Variable fusion: a new method of adaptive signal regression},
  author={Land, Stephanie and Friedman, Jerome},
  journal={Tehnical Report},
  year={1996}
}

@article{bertsekas1997nonlinear,
  title={Nonlinear programming},
  author={Bertsekas, Dimitri P},
  journal={Journal of the Operational Research Society},
  volume={48},
  number={3},
  pages={334--334},
  year={1997},
  publisher={Taylor \& Francis}
}

@article{bertsekas1999nonlinear,
  title={Nonlinear Programming. Athena Scientific Belmont},
  author={Bertsekas, Dimitri P and Hager, W and Mangasarian, O},
  journal={Massachusets, USA},
  year={1999}
}


@article{frey2007clustering,
  title={Clustering by passing messages between data points},
  author={Frey, Brendan J and Dueck, Delbert},
  journal={science},
  volume={315},
  number={5814},
  pages={972--976},
  year={2007},
  publisher={American Association for the Advancement of Science}
}

@article{chen2020determinants,
  title={Determinants of transcription factor regulatory range},
  author={Chen, Chen-Hao and Zheng, Rongbin and Tokheim, Collin and Dong, Xin and Fan, Jingyu and Wan, Changxin and Tang, Qin and Brown, Myles and Liu, Jun S and Meyer, Clifford A and others},
  journal={Nature communications},
  volume={11},
  number={1},
  pages={1--15},
  year={2020},
  publisher={Nature Publishing Group}
}

@article{finak2015mast,
  title={MAST: a flexible statistical framework for assessing transcriptional changes and characterizing heterogeneity in single-cell RNA sequencing data},
  author={Finak, Greg and McDavid, Andrew and Yajima, Masanao and Deng, Jingyuan and Gersuk, Vivian and Shalek, Alex K and Slichter, Chloe K and Miller, Hannah W and McElrath, M Juliana and Prlic, Martin and others},
  journal={Genome biology},
  volume={16},
  number={1},
  pages={1--13},
  year={2015},
  publisher={BioMed Central}
}


@article{moore2020expanded,
  title={Expanded encyclopaedias of {DNA} elements in the human and mouse genomes},
  author={Moore, Jill E and Purcaro, Michael J and Pratt, Henry E and Epstein, Charles B and Shoresh, Noam and Adrian, Jessika and Kawli, Trupti and Davis, Carrie A and Dobin, Alexander and Kaul, Rajinder and others},
  journal={Nature},
  volume={583},
  number={7818},
  pages={699--710},
  year={2020},
  publisher={Nature Publishing Group}
}


@article{gao2020enhanceratlas,
  title={EnhancerAtlas 2.0: an updated resource with enhancer annotation in 586 tissue/cell types across nine species},
  author={Gao, Tianshun and Qian, Jiang},
  journal={Nucleic acids research},
  volume={48},
  number={D1},
  pages={D58--D64},
  year={2020},
  publisher={Oxford University Press}
}

@article{lundberg2017unified,
  title={A unified approach to interpreting model predictions},
  author={Lundberg, Scott M and Lee, Su-In},
  journal={Advances in neural information processing systems},
  volume={30},
  year={2017}
}

@article{argelaguet2022decoding,
  title={Decoding gene regulation in the mouse embryo using single-cell multi-omics},
  author={Argelaguet, Ricard and Lohoff, Tim and Li, Jingyu Gavin and Nakhuda, Asif and Drage, Deborah and Krueger, Felix and Velten, Lars and Clark, Stephen J and Reik, Wolf},
  journal={bioRxiv},
  pages={2022--06},
  year={2022},
  publisher={Cold Spring Harbor Laboratory}
}

@article{fleck2023inferring,
  title={Inferring and perturbing cell fate regulomes in human brain organoids},
  author={Fleck, Jonas Simon and Jansen, Sophie Martina Johanna and Wollny, Damian and Zenk, Fides and Seimiya, Makiko and Jain, Akanksha and Okamoto, Ryoko and Santel, Malgorzata and He, Zhisong and Camp, J Gray and others},
  journal={Nature},
  volume={621},
  number={7978},
  pages={365--372},
  year={2023},
  publisher={Nature Publishing Group UK London}
}

@article{aibar2017scenic,
  title={SCENIC: single-cell regulatory network inference and clustering},
  author={Aibar, Sara and Gonz{\'a}lez-Blas, Carmen Bravo and Moerman, Thomas and Huynh-Thu, V{\^a}n Anh and Imrichova, Hana and Hulselmans, Gert and Rambow, Florian and Marine, Jean-Christophe and Geurts, Pierre and Aerts, Jan and others},
  journal={Nature methods},
  volume={14},
  number={11},
  pages={1083--1086},
  year={2017},
  publisher={Nature Publishing Group US New York}
}

@article{bravo2023scenic+,
  title={SCENIC+: single-cell multiomic inference of enhancers and gene regulatory networks},
  author={Bravo Gonz{\'a}lez-Blas, Carmen and De Winter, Seppe and Hulselmans, Gert and Hecker, Nikolai and Matetovici, Irina and Christiaens, Valerie and Poovathingal, Suresh and Wouters, Jasper and Aibar, Sara and Aerts, Stein},
  journal={Nature Methods},
  volume={20},
  number={9},
  pages={1355--1367},
  year={2023},
  publisher={Nature Publishing Group US New York}
}

@article{jiang2022nonparametric,
  title={Nonparametric single-cell multiomic characterization of trio relationships between transcription factors, target genes, and cis-regulatory regions},
  author={Jiang, Yuchao and Harigaya, Yuriko and Zhang, Zhaojun and Zhang, Hongpan and Zang, Chongzhi and Zhang, Nancy R},
  journal={Cell Systems},
  volume={13},
  number={9},
  pages={737--751},
  year={2022},
  publisher={Elsevier}
}

@article{kamal2023granie,
  title={GRaNIE and GRaNPA: inference and evaluation of enhancer-mediated gene regulatory networks},
  author={Kamal, Aryan and Arnold, Christian and Claringbould, Annique and Moussa, Rim and Servaas, Nila H and Kholmatov, Maksim and Daga, Neha and Nogina, Daria and Mueller-Dott, Sophia and Reyes-Palomares, Armando and others},
  journal={Molecular Systems Biology},
  pages={e11627},
  year={2023}
}

@article{levine2015data,
  title={Data-driven phenotypic dissection of AML reveals progenitor-like cells that correlate with prognosis},
  author={Levine, Jacob H and Simonds, Erin F and Bendall, Sean C and Davis, Kara L and El-ad, D Amir and Tadmor, Michelle D and Litvin, Oren and Fienberg, Harris G and Jager, Astraea and Zunder, Eli R and others},
  journal={Cell},
  volume={162},
  number={1},
  pages={184--197},
  year={2015},
  publisher={Elsevier}
}

@article{argelaguet2018multi,
  title={Multi-Omics Factor Analysis—a framework for unsupervised integration of multi-omics data sets},
  author={Argelaguet, Ricard and Velten, Britta and Arnol, Damien and Dietrich, Sascha and Zenz, Thorsten and Marioni, John C and Buettner, Florian and Huber, Wolfgang and Stegle, Oliver},
  journal={Molecular systems biology},
  volume={14},
  number={6},
  pages={e8124},
  year={2018}
}

@article{cheng2023tsptfbs,
  title={TSPTFBS 2.0: trans-species prediction of transcription factor binding sites and identification of their core motifs in plants},
  author={Cheng, Huiling and Liu, Lifen and Zhou, Yuying and Deng, Kaixuan and Ge, Yuanxin and Hu, Xuehai},
  journal={Frontiers in Plant Science},
  volume={14},
  pages={1175837},
  year={2023},
  publisher={Frontiers}
}

@article{vierstra2020global,
  title={Global reference mapping of human transcription factor footprints},
  author={Vierstra, Jeff and Lazar, John and Sandstrom, Richard and Halow, Jessica and Lee, Kristen and Bates, Daniel and Diegel, Morgan and Dunn, Douglas and Neri, Fidencio and Haugen, Eric and others},
  journal={Nature},
  volume={583},
  number={7818},
  pages={729--736},
  year={2020},
  publisher={Nature Publishing Group UK London}
}

@article{kartha2022functional,
  title={Functional inference of gene regulation using single-cell multi-omics},
  author={Kartha, Vinay K and Duarte, Fabiana M and Hu, Yan and Ma, Sai and Chew, Jennifer G and Lareau, Caleb A and Earl, Andrew and Burkett, Zach D and Kohlway, Andrew S and Lebofsky, Ronald and others},
  journal={Cell genomics},
  volume={2},
  number={9},
  year={2022},
  publisher={Elsevier}
}


@article{cao2018joint,
  title={Joint profiling of chromatin accessibility and gene expression in thousands of single cells},
  author={Cao, Junyue and Cusanovich, Darren A and Ramani, Vijay and Aghamirzaie, Delasa and Pliner, Hannah A and Hill, Andrew J and Daza, Riza M and McFaline-Figueroa, Jose L and Packer, Jonathan S and Christiansen, Lena and others},
  journal={Science},
  volume={361},
  number={6409},
  pages={1380--1385},
  year={2018},
  publisher={American Association for the Advancement of Science}
}

@article{chen2019high,
  title={High-throughput sequencing of the transcriptome and chromatin accessibility in the same cell},
  author={Chen, Song and Lake, Blue B and Zhang, Kun},
  journal={Nature biotechnology},
  volume={37},
  number={12},
  pages={1452--1457},
  year={2019},
  publisher={Nature Publishing Group US New York}
}

@article{wang2021single,
  title={Single-cell multiomics sequencing reveals the functional regulatory landscape of early embryos},
  author={Wang, Yang and Yuan, Peng and Yan, Zhiqiang and Yang, Ming and Huo, Ying and Nie, Yanli and Zhu, Xiaohui and Qiao, Jie and Yan, Liying},
  journal={Nature communications},
  volume={12},
  number={1},
  pages={1247},
  year={2021},
  publisher={Nature Publishing Group UK London}
}


@article{aibar2017scenic,
  title={SCENIC: single-cell regulatory network inference and clustering},
  author={Aibar, Sara and Gonz{\'a}lez-Blas, Carmen Bravo and Moerman, Thomas and Huynh-Thu, V{\^a}n Anh and Imrichova, Hana and Hulselmans, Gert and Rambow, Florian and Marine, Jean-Christophe and Geurts, Pierre and Aerts, Jan and others},
  journal={Nature methods},
  volume={14},
  number={11},
  pages={1083--1086},
  year={2017},
  publisher={Nature Publishing Group US New York}
}

@article{edmonds1965paths,
  title={Paths, trees, and flowers},
  author={Edmonds, Jack},
  journal={Canadian Journal of mathematics},
  volume={17},
  pages={449--467},
  year={1965},
  publisher={Cambridge University Press}
}

@article{luo2020new,
  title={New developments on the Encyclopedia of DNA Elements (ENCODE) data portal},
  author={Luo, Yunhai and Hitz, Benjamin C and Gabdank, Idan and Hilton, Jason A and Kagda, Meenakshi S and Lam, Bonita and Myers, Zachary and Sud, Paul and Jou, Jennifer and Lin, Khine and others},
  journal={Nucleic acids research},
  volume={48},
  number={D1},
  pages={D882--D889},
  year={2020},
  publisher={Oxford University Press}
}

@article{zheng2019cistrome,
  title={Cistrome Data Browser: expanded datasets and new tools for gene regulatory analysis},
  author={Zheng, Rongbin and Wan, Changxin and Mei, Shenglin and Qin, Qian and Wu, Qiu and Sun, Hanfei and Chen, Chen-Hao and Brown, Myles and Zhang, Xiaoyan and Meyer, Clifford A and others},
  journal={Nucleic acids research},
  volume={47},
  number={D1},
  pages={D729--D735},
  year={2019},
  publisher={Oxford University Press}
}

@article{mei2016cistrome,
  title={Cistrome Data Browser: a data portal for ChIP-Seq and chromatin accessibility data in human and mouse},
  author={Mei, Shenglin and Qin, Qian and Wu, Qiu and Sun, Hanfei and Zheng, Rongbin and Zang, Chongzhi and Zhu, Muyuan and Wu, Jiaxin and Shi, Xiaohui and Taing, Len and others},
  journal={Nucleic acids research},
  pages={gkw983},
  year={2016},
  publisher={Oxford University Press}
}

@article{wilson2004c,
  title={c-Myc controls the balance between hematopoietic stem cell self-renewal and differentiation},
  author={Wilson, Anne and Murphy, Mark J and Oskarsson, Thordur and Kaloulis, Konstantinos and Bettess, Michael D and Oser, Gabriela M and Pasche, Anne-Catherine and Knabenhans, Christian and MacDonald, H Robson and Trumpp, Andreas},
  journal={Genes \& development},
  volume={18},
  number={22},
  pages={2747--2763},
  year={2004},
  publisher={Cold Spring Harbor Lab}
}

@article{pang2018pu,
  title={PU. 1 is required for the developmental progression of multipotent progenitors to common lymphoid progenitors},
  author={Pang, Swee Heng Milon and De Graaf, Carolyn A and Hilton, Douglas J and Huntington, Nicholas D and Carotta, Sebastian and Wu, Li and Nutt, Stephen L},
  journal={Frontiers in immunology},
  volume={9},
  pages={1264},
  year={2018},
  publisher={Frontiers Media SA}
}

@inproceedings{micali1980v,
  title={An O (v| v| c| E|) algoithm for finding maximum matching in general graphs},
  author={Micali, Silvio and Vazirani, Vijay V},
  booktitle={21st Annual Symposium on Foundations of Computer Science (sfcs 1980)},
  pages={17--27},
  year={1980},
  organization={IEEE}
}

@article{fornes2020jaspar,
  title={JASPAR 2020: update of the open-access database of transcription factor binding profiles},
  author={Fornes, Oriol and Castro-Mondragon, Jaime A and Khan, Aziz and Van der Lee, Robin and Zhang, Xi and Richmond, Phillip A and Modi, Bhavi P and Correard, Solenne and Gheorghe, Marius and Barana{\v{s}}i{\'c}, Damir and others},
  journal={Nucleic acids research},
  volume={48},
  number={D1},
  pages={D87--D92},
  year={2020},
  publisher={Oxford University Press}
}

@article{kulakovskiy2018hocomoco,
  title={HOCOMOCO: towards a complete collection of transcription factor binding models for human and mouse via large-scale ChIP-Seq analysis},
  author={Kulakovskiy, Ivan V and Vorontsov, Ilya E and Yevshin, Ivan S and Sharipov, Ruslan N and Fedorova, Alla D and Rumynskiy, Eugene I and Medvedeva, Yulia A and Magana-Mora, Arturo and Bajic, Vladimir B and Papatsenko, Dmitry A and others},
  journal={Nucleic acids research},
  volume={46},
  number={D1},
  pages={D252--D259},
  year={2018},
  publisher={Oxford University Press}
}

@article{berest2019quantification,
  title={Quantification of differential transcription factor activity and multiomics-based classification into activators and repressors: diffTF},
  author={Berest, Ivan and Arnold, Christian and Reyes-Palomares, Armando and Palla, Giovanni and Rasmussen, Kasper Dindler and Giles, Holly and Bruch, Peter-Martin and Huber, Wolfgang and Dietrich, Sascha and Helin, Kristian and others},
  journal={Cell reports},
  volume={29},
  number={10},
  pages={3147--3159},
  year={2019},
  publisher={Elsevier}
}

@article{ambrosini2018pwmscan,
  title={PWMScan: a fast tool for scanning entire genomes with a position-specific weight matrix},
  author={Ambrosini, Giovanna and Groux, Romain and Bucher, Philipp},
  journal={Bioinformatics},
  volume={34},
  number={14},
  pages={2483--2484},
  year={2018},
  publisher={Oxford University Press}
}

@article{siepel2005evolutionarily,
  title={Evolutionarily conserved elements in vertebrate, insect, worm, and yeast genomes},
  author={Siepel, Adam and Bejerano, Gill and Pedersen, Jakob S and Hinrichs, Angie S and Hou, Minmei and Rosenbloom, Kate and Clawson, Hiram and Spieth, John and Hillier, LaDeana W and Richards, Stephen and others},
  journal={Genome research},
  volume={15},
  number={8},
  pages={1034--1050},
  year={2005},
  publisher={Cold Spring Harbor Lab}
}

@article{encode2020expanded,
  title={Expanded encyclopaedias of DNA elements in the human and mouse genomes},
  author={Moore, Jill E and Purcaro, Michael J and Pratt, Henry E and Epstein, Charles B and Shoresh, Noam and Adrian, Jessika and Kawli, Trupti and Davis, Carrie A and Dobin, Alexander and others},
  journal={Nature},
  volume={583},
  number={7818},
  pages={699--710},
  year={2020},
  publisher={Nature Publishing Group UK London}
}

@article{persad2023seacells,
  title={SEACells infers transcriptional and epigenomic cellular states from single-cell genomics data},
  author={Persad, Sitara and Choo, Zi-Ning and Dien, Christine and Sohail, Noor and Masilionis, Ignas and Chalign{\'e}, Ronan and Nawy, Tal and Brown, Chrysothemis C and Sharma, Roshan and Pe’er, Itsik and others},
  journal={Nature Biotechnology},
  pages={1--12},
  year={2023},
  publisher={Nature Publishing Group US New York}
}

@article{cazares2023maxatac,
  title={maxATAC: Genome-scale transcription-factor binding prediction from ATAC-seq with deep neural networks},
  author={Cazares, Tareian A and Rizvi, Faiz W and Iyer, Balaji and Chen, Xiaoting and Kotliar, Michael and Bejjani, Anthony T and Wayman, Joseph A and Donmez, Omer and Wronowski, Benjamin and Parameswaran, Sreeja and others},
  journal={PLOS Computational Biology},
  volume={19},
  number={1},
  pages={e1010863},
  year={2023},
  publisher={Public Library of Science San Francisco, CA USA}
}

@article{keilwagen2019accurate,
  title={Accurate prediction of cell type-specific transcription factor binding},
  author={Keilwagen, Jens and Posch, Stefan and Grau, Jan},
  journal={Genome biology},
  volume={20},
  pages={1--17},
  year={2019},
  publisher={Springer}
}

@article{li2019anchor,
  title={Anchor: trans-cell type prediction of transcription factor binding sites},
  author={Li, Hongyang and Quang, Daniel and Guan, Yuanfang},
  journal={Genome research},
  volume={29},
  number={2},
  pages={281--292},
  year={2019},
  publisher={Cold Spring Harbor Lab}
}

@article{li2021fast,
  title={Fast decoding cell type--specific transcription factor binding landscape at single-nucleotide resolution},
  author={Li, Hongyang and Guan, Yuanfang},
  journal={Genome research},
  volume={31},
  number={4},
  pages={721--731},
  year={2021},
  publisher={Cold Spring Harbor Lab}
}

@article{yang2022tamc,
  title={TAMC: A deep-learning approach to predict motif-centric transcriptional factor binding activity based on ATAC-seq profile},
  author={Yang, Tianqi and Henao, Ricardo},
  journal={PLoS Computational Biology},
  volume={18},
  number={9},
  pages={e1009921},
  year={2022},
  publisher={Public Library of Science San Francisco, CA USA}
}

@article{fu2020predicting,
  title={Predicting transcription factor binding in single cells through deep learning},
  author={Fu, Laiyi and Zhang, Lihua and Dollinger, Emmanuel and Peng, Qinke and Nie, Qing and Xie, Xiaohui},
  journal={Science advances},
  volume={6},
  number={51},
  pages={eaba9031},
  year={2020},
  publisher={American Association for the Advancement of Science}
}


@article{chen2021deepgrn,
  title={DeepGRN: prediction of transcription factor binding site across cell-types using attention-based deep neural networks},
  author={Chen, Chen and Hou, Jie and Shi, Xiaowen and Yang, Hua and Birchler, James A and Cheng, Jianlin},
  journal={BMC bioinformatics},
  volume={22},
  number={1},
  pages={1--18},
  year={2021},
  publisher={BioMed Central}
}

@article{yang2022tamc,
  title={TAMC: A deep-learning approach to predict motif-centric transcriptional factor binding activity based on ATAC-seq profile},
  author={Yang, Tianqi and Henao, Ricardo},
  journal={PLoS Computational Biology},
  volume={18},
  number={9},
  pages={e1009921},
  year={2022},
  publisher={Public Library of Science San Francisco, CA USA}
}

@article{quang2019factornet,
  title={FactorNet: a deep learning framework for predicting cell type specific transcription factor binding from nucleotide-resolution sequential data},
  author={Quang, Daniel and Xie, Xiaohui},
  journal={Methods},
  volume={166},
  pages={40--47},
  year={2019},
  publisher={Elsevier}
}

@article{lambert2018human,
  title={The human transcription factors},
  author={Lambert, Samuel A and Jolma, Arttu and Campitelli, Laura F and Das, Pratyush K and Yin, Yimeng and Albu, Mihai and Chen, Xiaoting and Taipale, Jussi and Hughes, Timothy R and Weirauch, Matthew T},
  journal={Cell},
  volume={172},
  number={4},
  pages={650--665},
  year={2018},
  publisher={Elsevier}
}

@article{liu2008tiger,
  title={TiGER: a database for tissue-specific gene expression and regulation},
  author={Liu, Xiong and Yu, Xueping and Zack, Donald J and Zhu, Heng and Qian, Jiang},
  journal={BMC bioinformatics},
  volume={9},
  number={1},
  pages={1--7},
  year={2008},
  publisher={BioMed Central}
}

@inproceedings{yang1999feature,
  title={Feature selection based on joint mutual information},
  author={Yang, H and Moody, John},
  booktitle={Proceedings of international ICSC symposium on advances in intelligent data analysis},
  volume={23},
  year={1999},
  organization={Citeseer}
}

@article{bennasar2015feature,
  title={Feature selection using joint mutual information maximisation},
  author={Bennasar, Mohamed and Hicks, Yulia and Setchi, Rossitza},
  journal={Expert Systems with Applications},
  volume={42},
  number={22},
  pages={8520--8532},
  year={2015},
  publisher={Elsevier}
}

@article{klema1980singular,
  title={The singular value decomposition: Its computation and some applications},
  author={Klema, Virginia and Laub, Alan},
  journal={IEEE Transactions on automatic control},
  volume={25},
  number={2},
  pages={164--176},
  year={1980},
  publisher={IEEE}
}

@article{Schep2023motifmatchr,
    author = {Schep, Alicia N},
    title = {motifmatchr: Fast Motif Matching in {R}},
    journal = {doi:10.18129/B9.bioc.motifmatchr},
    year = {2023}
}

@article{bailey2021streme,
  title={STREME: accurate and versatile sequence motif discovery},
  author={Bailey, Timothy L},
  journal={Bioinformatics},
  volume={37},
  number={18},
  pages={2834--2840},
  year={2021},
  publisher={Oxford University Press}
}

@article{bailey2015meme,
  title={The MEME suite},
  author={Bailey, Timothy L and Johnson, James and Grant, Charles E and Noble, William S},
  journal={Nucleic acids research},
  volume={43},
  number={W1},
  pages={W39--W49},
  year={2015},
  publisher={Oxford University Press}
}

@article{bentsen2020atac,
  title={ATAC-seq footprinting unravels kinetics of transcription factor binding during zygotic genome activation},
  author={Bentsen, Mette and Goymann, Philipp and Schultheis, Hendrik and Klee, Kathrin and Petrova, Anastasiia and Wiegandt, Ren{\'e} and Fust, Annika and Preussner, Jens and Kuenne, Carsten and Braun, Thomas and others},
  journal={Nature communications},
  volume={11},
  number={1},
  pages={4267},
  year={2020},
  publisher={Nature Publishing Group UK London}
}

@article{li2019identification,
  title={Identification of transcription factor binding sites using ATAC-seq},
  author={Li, Zhijian and Schulz, Marcel H and Look, Thomas and Begemann, Matthias and Zenke, Martin and Costa, Ivan G},
  journal={Genome biology},
  volume={20},
  pages={1--21},
  year={2019},
  publisher={Springer}
}


@article{szklarczyk2021string,
  title={The STRING database in 2021: customizable protein--protein networks, and functional characterization of user-uploaded gene/measurement sets},
  author={Szklarczyk, Damian and Gable, Annika L and Nastou, Katerina C and Lyon, David and Kirsch, Rebecca and Pyysalo, Sampo and Doncheva, Nadezhda T and Legeay, Marc and Fang, Tao and Bork, Peer and others},
  journal={Nucleic acids research},
  volume={49},
  number={D1},
  pages={D605--D612},
  year={2021},
  publisher={Oxford University Press}
}
